# Supplementary material for: Effect of Soil Type: Qualitative and Quantitative Analysis of Phytochemicals in Some Browse Species Leaves Found in Savannah Biome of South Africa
Source: Molecules. 2022 Feb 22;27(5):1462. doi: 10.3390/molecules27051462 (PMC8911906; doi:10.3390/molecules27051462)
Supplement: Supplementary file 1 [file molecules-27-01462-s001.zip]

Archive with 1 entries (1 files):
- molecules-1586808-supplementary.pdf
